# Supplementary material for: Active and adaptive Legionella CRISPR‐Cas reveals a recurrent challenge to the pathogen
Source: Cell Microbiol. 2016 Mar 31;18(10):1319–38. doi: 10.1111/cmi.12586 (PMC5071653; doi:10.1111/cmi.12586)
Supplement: Supplementary file 1 — Supporting info item [file CMI-18-1319-s001.zip]

Archive with 12 entries (12 files):
- Figure-S1.pdf
- Figure-S2.pdf
- Figure-S3.pdf
- Figure-S4.pdf
- Figure-S5.pdf
- Supporting Information - Legends.pdf
- Table-S1.xlsx
- Table-S2.pdf
- Table-S3.pdf
- Table-S4.pdf
- Table-S5.xlsx
- Table-S6.pdf
