# Supplementary material for: Active and adaptive Legionella CRISPR‐Cas reveals a recurrent challenge to the pathogen
Source: Cell Microbiol. 2016 Mar 31;18(10):1319–38. doi: 10.1111/cmi.12586 (PMC5071653; doi:10.1111/cmi.12586)
Supplement: Supplementary file 1 — Supporting info item [file CMI-18-1319-s001.zip › Table-S1.xlsx]

## Sheet: Table S1a - Lp-natural-spacers
Table S1a. List of CRISPR spacers from sequenced L. pneumophila strains
L. pneumophila spacer	Sequence (5' to 3')
Toronto-2005-I-C_spacer1	TTAAGTCTATAGGTTGGCTAGGTTTCATCTTTCCG
Toronto-2005-I-C_spacer2	CATCTCGCGGTGATAGGCTTTAACCCAGTCCGGGT
Toronto-2005-I-C_spacer3	TTTAAATCGTTTTTAATCACCTGATCATCTGTTTC
Toronto-2005-I-C_spacer4	AATTAAACTGGTTTCTATGTCAAAAAACAACAG
Toronto-2005-I-C_spacer5	ACTTTTAACGGCACAGCCGTAACCGGGATCACAGG
Toronto-2005-I-C_spacer6	AATGCTTTCATGGTGAACGTTGCTCTTGGCAAAGGT
Toronto-2005-I-C_spacer7	CCATGTGCCATTGCTATTAATGTAATCAACGATGCT
Toronto-2005-I-C_spacer8	ATCGCAATGATGTTGGCAGCAGTTAAAGGGACAG
Toronto-2005-I-C_spacer9	ATGTTCTTGTCAAACCACATTGCTATAGCACTTAC
Toronto-2005-I-C_spacer10	AGCGTACTCCATGAAATTCGTATAGAACCAATGCAT
Toronto-2005-I-C_spacer11	ATAATAATCTCACAACGTAAACCAAACTTTACT
Toronto-2005-I-C_spacer12	TAGTTTATCAGTAACGTCTATTCTTAGTGTATGGT
Toronto-2005-I-C_spacer13	ATGTATAATGATATTTGTCTGTGAGGGAAACCAAC
Toronto-2005-I-C_spacer14	CGGATACTTGGTATCACTTACTGCTATAAAATGG
Toronto-2005-I-C_spacer15	TAATACATTAATAATCTTGGCAGGGGCTTTTAGCGA
Toronto-2005-I-C_spacer16	TTCTTAATTCGATTGCCCATTTTTCGTGTTTAGT
Toronto-2005-I-C_spacer17	AATTATAAATCTAGCTTTGGATAAGGCCAAGTCGA
Toronto-2005-I-C_spacer18	AATGCCACAGTAAGGGCAACATGTACGCATATAGA
Toronto-2005-I-C_spacer19	ATGGCAATGATGTTGGCAGCAGTTAAAGGGACAG
Toronto-2005-I-C_spacer20	CGATTGCAGCAAGCGGTTACTTCAATGCTTTCATGGT
Toronto-2005-I-C_spacer21	TCAAGAAAATAGTAAATGTGATTTATATTGTAGT
Toronto-2005-I-C_spacer22	TTGTTTTAGGAAGTTTGAAAGGATTGTTTACAGGTG
Toronto-2005-I-C_spacer23	GAAACTGGATTGTTATTTAAAGCCCGTCCTGATGC
Toronto-2005-I-C_spacer24	CTTTGTATGGCTGATCAACATGTTTCGCTGTCGTT
Toronto-2005-I-C_spacer25	TTCGTAAATCTCAGGTACATTTATGTCATAGGGG
Toronto-2005-I-C_spacer26	AATTACAATTAGTTAGGGATAGGACTAGATTTATTG
Toronto-2005-I-C_spacer27	TTTATGGCCCGCCCAAGGTGTGGCTATAGGTCCT
Toronto-2005-I-C_spacer28	TAGTTTATCAGTAACGTCTATTCTTAGTGTATGGT
Toronto-2005-I-C_spacer29	TCACACCACTCACCACTATTTATATATGATTTAC
Toronto-2005-I-C_spacer30	ATGGCCTAGTTGGATCAGGGAATTGCTAATAATTT
Toronto-2005-I-C_spacer31	TTGTGTCTCTATGTGAATTAAGAATAGTTGTCTTAG
Toronto-2005-I-C_spacer32	GGAAAATGATGATGAAATAGCTCTTGTGATAGGGCAT
Toronto-2005-I-C_spacer33	ATTTTATAGGCTCAGAAAATAATGATTGGGTTGTT
Toronto-2005-I-C_spacer34	AAGCAAAAACAAGGGTTACAAAAAGAAGCCTTGGA
Toronto-2005-I-C_spacer35	ATCTAAAGAGAGGTAAAGTAATGACTATTGAAGAA
Toronto-2005-I-C_spacer36	TTATCTAAAGCAATAAACTCTTGACGCAATGCTGTC
Toronto-2005-I-C_spacer37	ATATTTCGCAAACTTATAGAATGAATGTAAAAAT
Toronto-2005-I-C_spacer38	CGTCGTCTAAGACATTAAAAACTAGAGTTTTCAT
Toronto-2005-I-C_spacer39	AGATAACTTAGATTTTACGCGTTTGTATTTAACT
Toronto-2005-I-C_spacer40	ATAGGTATAGAAAAAGAAGAAAAATATTTCAATATAG
Toronto-2005-I-C_spacer41	ATCCCAAGGTAAAATAGCTTGCACATCATCATTC
Toronto-2005-I-C_spacer42	TTTGAGTTTGGTGATTAGGTCGTCAATGCCAATAGG
Toronto-2005-I-C_spacer43	AGGAATAGCAATTGTGTCAAATAGAAAAGTAGACG
Toronto-2000-I-C_spacerT1	GTCTGATATATGTTCTTTTATTTCAAAATAGGT
Toronto-2000-I-C_spacerT2	AAAAATAAACTTACCTCTTGATGTAACCGTCTTT
Toronto-2000-I-C_spacerT3	CTTACTACATGGCTCATATAAATAAAATCACTAA
Mississauga-2006-I-C_spacerM1	TACCATTTTCAATCAATAATTTAATTAAAACACATA
Mississauga-2006-I-C_spacerM2	CGTTGCAGGGACTGAGCATCCTACAAGGCCAGTA
Mississauga-2006-I-C_spacerM3	TATAATAGGCAATGAGTTGAAAAAAGACGGTTGTAC
Mississauga-2006-I-C_spacerM4	CTGTTGTATCGTTCGATGGGCCGTAAGTATGATCC
Mississauga-2006-I-C_spacerM5	TTGATACCCTTTGTACATAGCCAAAGTGTACACAA
London-2007-I-C_spacer L1	GGTACTAAATCTGGTGCTGTATAAACTGCCTTTCCA
Mississauga-2006-I-F_spacer1	AAATCAAATTGTACGCACGATGAAACAAACTA
Mississauga-2006-I-F_spacer2	ACGACGAAGAAGAACATAATCAGCAGGATTGT
Mississauga-2006-I-F_spacer3	TATTAAATTAATTTACCACCTTCTTTAAAAAA
Mississauga-2006-I-F_spacer4	AGGATATGCTGAATTTAAAGAAGACAGCGATA
Mississauga-2006-I-F_spacer5	CATTCCATCAATTCTGCTGCGTCCATCTCTGT
Mississauga-2006-I-F_spacer6	AAAACTGCCACCATCATTAAACTGTACTTGTG
Mississauga-2006-I-F_spacer7	AATTGCCGGTAATCCTGTAGCAGATGTTAAAG
Mississauga-2006-I-F_spacer8	AGGATATGCTGAATTTAAAGAAGACAGCGATA
Mississauga-2006-I-F_spacer9	TATAGCAGCAGCAACTACTCCGACAAATGGCT
Mississauga-2006-I-F_spacer10	CCTGATAATAGAACGCTTAATCAACATCGTTC
Mississauga-2006-I-F_spacer11	ATCAATTAATTAGCCTATTAGAATCGAAACCA
Mississauga-2006-I-F_spacer12	GCTAACCGTGGAAAAAGAACTGTCATCATCGA
Mississauga-2006-I-F_spacer13	TTTGAGAAAAACCCGCTGCCGCTTGTAGACGG
Mississauga-2006-I-F_spacer14	TAAGCAGGCTTTTTAGTTCTTTAATTGCGTCC
Mississauga-2006-I-F_spacer15	AGGAAATGCTTAACATGACCCTAAAAACGTCT
Mississauga-2006-I-F_spacer16	TTGCCATCGCCTTCCGATACGGGCAAGCGTGA
Mississauga-2006-I-F_spacer17	CACGCATTAAAACCCAACGCCGCATGAAAAA
Mississauga-2006-I-F_spacer18	AAGCGCGAAAGACCTAGGGTTACGGATGTTTT
Mississauga-2006-I-F_spacer19	ACCAAATATAAATGCTCAACGGTGCAAGATGT
Mississauga-2006-I-F_spacer20	CACTAAGTTAGGGGATTGCTGGTTACTTGGCG
Mississauga-2006-I-F_spacer21	GCGAAACTTCCAAAGAATTTGAAGACCTAGGG
Mississauga-2006-I-F_spacer22	CCGGTAAGCAATGCCGCCAATAGATACAGAAT
Mississauga-2006-I-F_spacer23	GATTTCAGGTGTTCCGGCATTGTTCGACACGA
Mississauga-2006-I-F_spacer24	ATATACGGTAAAGACCAATATGGTAATGACGT
Mississauga-2006-I-F_spacer25	ATGCCAAACCGCGCACCCGTCAACGGCGTTGC
Mississauga-2006-I-F_spacer26	TCTTTAAATAGCAAGTCGCCGTTTTCATCAAC
Mississauga-2006-I-F_spacer27	CCCTGTACCCGAAGCCGCCTCGCCTATGCTTAT
Mississauga-2006-I-F_spacer28	ACCACCGCTTTAGCGAATATGAATGTCGAGGA
Mississauga-2006-I-F_spacer29	GCACAAGGAGTAAGTACAACTTTTTCGTTTGG
Mississauga-2006-I-F_spacer30	TTGCAGAGCGGCTCGGCAAAACCTTAAAGCAG
Mississauga-2006-I-F_spacer31	AAGATACACAGGTCGGCGGCATTCAAAGCGAT
Mississauga-2006-I-F_spacer32	GAACAGCTGGTATAATTTTTATAAACCTAGAT
Mississauga-2006-I-F_spacer33	TATCCAGTTTGTGATTCGTGGTGTTCCTTCGT
Mississauga-2006-I-F_spacer34	TCAAAAAGGTCCTGCTGTTGAGTTGCCTTTGG
Mississauga-2006-I-F_spacer35	CGCCGCCTAAAGGGTCAATAAAACCAACATCT
Mississauga-2006-I-F_spacer36	ATACAGATAAAAGTGATGCTAAAGTTCACGGC
Mississauga-2006-I-F_spacer37	TGTAGGATTCGGCTCTAATTCAATTAAACTATG
Mississauga-2006-I-F_spacer38	CAAGTACCTTTTGATGCCTGAAATACGGAGTG
Mississauga-2006-I-F_spacer39	TATTTGATGAGCTTCTTCAAATTCTGGATATT
Mississauga-2006-I-F_spacer40	TTTGTGCTTAGCTTCTAATTCATTTCTTATACT
Mississauga-2006-I-F_spacer41	TTGGATATCTTGCTCGCTTTGATTATGTACAT
Mississauga-2006-I-F_spacer42	GGCAAGGTCTTTAATGCCTTTGCCTTTGCTGA
Mississauga-2006-I-F_spacer43	TTGTGGTCAGTGTATTGGTTGTAAGTTACGCA
Mississauga-2006-I-F_spacer44	TCCTATTGATCGTATTAAAGCTCTTGGTGATG
Mississauga-2006-I-F_spacer45	TCATCCAAGTCAACGACTAATATGGGTAAGCC
Mississauga-2006-I-F_spacer46	CTACAATGGCCTGCGATAATTGTTCCTGCCGA
Mississauga-2006-I-F_spacer47	TGCTGGATTGTGCCCCAAGGCAAACAGAGACA
Mississauga-2006-I-F_spacer48	TATTGGTGTAACTTTAAACACCATATCAGAAT
Mississauga-2006-I-F_spacer49	TAAGAAAATATAAAATAGCTGGCTGTGTAACG
Mississauga-2006-I-F_spacer50	TTGGTATAGACGAAAGTAGCTGGCGATATCAT
Mississauga-2006-I-F_spacer51	AATTCATCATTAAATAAAACAGTTGGCTCTTG
Mississauga-2006-I-F_spacer52	AACTCACGCCCAACAATATCAGCAGCTTTATA
Mississauga-2006-I-F_spacer53	ATCGTCACCGGACCTAAAATACCATCCACTGC
Mississauga-2006-I-F_spacer54	GTGGGGAGTTAATCTAATGAAACTATTACCCT
Mississauga-2006-I-F_spacer55	TCAACTATTTGTTCAATCGGCTTAGGCTTGTC
Mississauga-2006-I-F_spacer56	ATAGAGACAAGAAACTTCAATCATTGCTTTAT
Mississauga-2006-I-F_spacer57	TTGCACGCTGGACACCTAATCATTTCCATTTC
Mississauga-2006-I-F_spacer58	TTGAGTCATGATGTATGATTTATGATGAATAA
Mississauga-2006-I-F_spacer59	AGAAGCAAAAAACAACACGGCCTTGAGTATCT
Mississauga-2006-I-F_spacer60	AAAGTGTACGGAGATAGACCGCAAGACGACAC
Mississauga-2006-I-F_spacer61	AGTAGTGCTGGTCAAGCTCGTCATATGTTAAG
Mississauga-2006-I-F_spacer62	CATACATCTGGCCTGTATAATAATTATTGCTC
Mississauga-2006-I-F_spacer63	CAGAAAGCCCGATAATTGCGTTTAAAGCATCG
Mississauga-2006-I-F_spacer64	TTGTTTCCATTTCCTAAATGTACATTCTCCTT
Mississauga-2006-I-F_spacer65	AGTGTTCAATAAAAATGAACAAGTTAAACAAA
Mississauga-2006-I-F_spacer66	CAGCATGGACAGAGAAGAATCTGTACATACAA
Mississauga-2006-I-F_spacer67	CAGCATGGACAGAGAAGAATCTGTACATACAA
Mississauga-2006-I-F_spacer68	TATAGCCTCCTTTAGTTGAAGAACTAAAAGAG
Mississauga-2006-I-F_spacer69	TTCTCAAGTTGGTGCTCCTATGCAAACTGGTG
Mississauga-2006-I-F_spacer70	TTATACTGGACCTGATAAGCGTATTAAAAAAGA
Mississauga-2006-I-F_spacer71	TCTAATATTAGCTAGTATGTGGGCAATAACGT
Mississauga-2006-I-F_spacer72	TTTGCACACTGGACATCTAATCATTTCCATTT
Mississauga-2006-I-F_spacer73	GGTTGTAAAGACTGGTAAAAGAGCTATATATATATA
Mississauga-2006-I-F_spacer74	AATGTGCCAAGTAACGTGCAGAATACAGTTAA
Lens-Chromosome-I-F_spacer1	TTTTAAAAAACTTTAAGTTCTTTTCTGAAACA
Lens-Chromosome-I-F_spacer2	CGATGAATCAACTATCAATAGATGGCGTTTAC
Lens-Chromosome-I-F_spacer3	AATAAACAAAATTTGGAGTTAAATGTGAATGA
Lens-Chromosome-I-F_spacer4	TTCAGCACATCATATGCGCAGTTAATCAACTT
Lens-Chromosome-I-F_spacer5	ATACCGACACATTTTAATGGGATGGGGTGTCT
Lens-Chromosome-I-F_spacer6	ACTTAATATTACCGAGCTAACATCAGCTAAAA
Lens-Chromosome-I-F_spacer7	TATCGCAAGGCGTGTTCTTTGTATCATCCAGA
Lens-Chromosome-I-F_spacer8	TGAAAAAACATTACACAATGATTCTACTATAC
Lens-Chromosome-I-F_spacer9	ATTACACATATGACACTTAATCATTATCAATC
Lens-Chromosome-I-F_spacer10	ATCCTAAGCACAAGCTCGCGCACTGTAGCCGT
Lens-Chromosome-I-F_spacer11	TGTATCCACTGGAGACTCTCTTCTAATTCTTA
Lens-Chromosome-I-F_spacer12	TGCTGAATCAAATTGACGCCTATAAGTTAAAT
Lens-Chromosome-I-F_spacer13	TCTTTAACTTCTCTAATTATAGTACTGTTATC
Lens-Chromosome-I-F_spacer14	AGCAAAAAAACGAATCGTCGTCAAGCGCAAGT
Lens-Chromosome-I-F_spacer15	ATCTGCTTCATAAATTAAAAATGGAGAACTAG
Lens-Chromosome-I-F_spacer16	CACCATTAACAGTTCCTGCGAGTACCGGCACCA
Lens-Chromosome-I-F_spacer17	ATAACAGCGCAAGAGATTAAGGGATAGATAAA
Lens-Chromosome-I-F_spacer18	TTCTCAACACAGTCTTTTTTGCCATCTCTTCA
Lens-Chromosome-I-F_spacer19	TATACCGACTGCGCTTCCGGTGGTTCTTTGTG
Lens-Chromosome-I-F_spacer20	AAAAGCCAACCGAGACAGCCAAAAAGAGCTTA
Lens-Chromosome-I-F_spacer21	ATTGTGCCCAAGCCAAGGTTGGTTCTTGCGTC
Lens-Chromosome-I-F_spacer22	ATAGTGAAAGTAACATAACCACGAGCAAAAAG
Lens-Chromosome-I-F_spacer23	TGATTGGTTTCTTTTTCTTGACTGTTCTTTGA
Lens-Chromosome-I-F_spacer24	TCTGATAGCGCAACGGCACTGGCCACCCAGCA
Lens-Chromosome-I-F_spacer25	AGACAAGACTGGAACAATATCTCCAGCCTGTA
Lens-Chromosome-I-F_spacer26	ATGAGCCAGTCGTATTTCATCTTGTTTTAGTA
Lens-Chromosome-I-F_spacer27	AGGCAGTCGGAGAGCAGGAAAACACGGAAATC
Lens-Chromosome-I-F_spacer28	GCTTGCTGTTGCTTTGCTTGTGCGTATTGCAC
Lens-Chromosome-I-F_spacer29	ATTTGAAAAATCTATCCCTAAATCTTATGTAC
Lens-Chromosome-I-F_spacer30	TCTTTGAAATGACAAAAAGGTATTATGAGTAC
Lens-Chromosome-I-F_spacer31	ACAAGAAAGCGTGGACTTAATAGAGTTACTAG
Lens-Chromosome-I-F_spacer32	TTCCCACGATGCCAGCGAGCAAGAAACAGAGG
Lens-Chromosome-I-F_spacer33	GTCCATCCTTGCGTTTCCTTCCTTGTCGTATG
Lens-Chromosome-I-F_spacer34	ATTTCGCCTTCAACGTCATGCGATAAATTTTT
Lens-Chromosome-I-F_spacer35	GCTTGAACTTCTGCGACTGCTCTATCGGATTG
Lens-Chromosome-I-F_spacer36	TTTGGCTTCCAATGGCGTTGTATTAACAAAAA
Lens-Chromosome-I-F_spacer37	AGTCGCAACATTCCCGATTGACAAGTAAAGAC
Lens-Chromosome-I-F_spacer38	ATATTCTGTTTGACCAAAGCAATCATTTGAAT
Lens-Chromosome-I-F_spacer39	TACAAGTCAAAATTTTCTATTTCTTTGACAGC
Lens-Chromosome-I-F_spacer40	ATAGATGTTACGTTAGACCAAAGTCATTTGGG
Lens-Chromosome-I-F_spacer41	TTGCAGCGAAGGAGAAGTGCCATAATGTACAA
Lens-Chromosome-I-F_spacer42	TTCACAACGCCTGGGTTAGTGCTAGGAGCAGA
Lens-Chromosome-I-F_spacer43	TTCGCGTCTTTAATCTGTATATTCGGGTGTTA
Lens-Chromosome-I-F_spacer44	AATAAGGTCGAACTGCTACACTAAGTTTACACC
Lens-Chromosome-I-F_spacer45	ACTACATTCTTTAATACTTGTGCCATTTCTTA
Lens-Chromosome-I-F_spacer46	AAATAACCGGATTGAACCTTCCCGAATAACAC
Lens-Chromosome-I-F_spacer47	TAATGCAATTATCATGAATAATACTATGCACT
Lens-Chromosome-I-F_spacer48	ATTACGACAACATAGAAGGCATAACCACAAGG
Lens-Chromosome-I-F_spacer49	TGTGCAGCTATTGGAGGCTTAGGGGCTAAGTT
Lens-Chromosome-I-F_spacer50	GCTGCTTATATTGGCGGCGACCTTTAAGATTT
Lens-Chromosome-I-F_spacer51	TTACAAAGCCTGCTGTATGCGTCTTTTAATAA
Lens-Chromosome-I-F_spacer52	TTGATGTTCGTGCGCCCTATTCGCAGTTATTA
Lens-Chromosome-I-F_spacer53	AGTACCACGGCACAAACACCGCCTGAAAGTTG
Lens-Chromosome-I-F_spacer54	TACTACGTCCTTAGCTCTTAAGTCTTTTGTGC
Lens-Chromosome-I-F_spacer55	TCTTGCGGCGCGTCTTTGTCTTCCATTAATTC
Lens-Chromosome-I-F_spacer56	CAACAGACACGACAGGGTAGGGTTGCCCACAAA
Lens-Chromosome-I-F_spacer57	GCCATCATGATTACTAAAGTCGATTGTGACCC
Lens-Chromosome-I-F_spacer58	CAAAGTGTACGGAGATAGACCGCAAGACGACA
Lens-Chromosome-I-F_spacer59	AATATAAAGCATCGGGAAAATGTAGACAAAAT
Lens-Chromosome-I-F_spacer60	AAATGCACGGCGCAAAAGTCAGAAAACAGCCT
Lens-Chromosome-I-F_spacer61	AGACAGAAATCCGGCTGGGCTAGAAATGATGA
Lens-Chromosome-I-F_spacer62	TCTTGCCTGCTCTTAACTACAACTCCAGACCA
Lens-Chromosome-I-F_spacer63	AAACAACCACACCTCCCTTTTTAGTTAATCTA
Lens-Chromosome-I-F_spacer64	GATTCGATACATTTTTTAACTCGTCGCCCCAGT
Lens-Plasmid-I-F_spacer1	TTTTAAAAACCAATTTTTGCCGTGGCTCGATG
Lens-Plasmid-I-F_spacer2	TAATGCAGAATTAGGAGAAAAAACAATCTTAC
Lens-Plasmid-I-F_spacer3	AGTTTGCGTAAAAGATTTTCTAATGATCCTTC
Lens-Plasmid-I-F_spacer4	TGTAGTACCTGATCCCATACAAAAATCTAACA
Lens-Plasmid-I-F_spacer5	AAAATAATCCGACAAACTACCATTCGCATAAC
Lens-Plasmid-I-F_spacer6	TTGGCCTCAGAAAGGCCCTGCTGTTGAGTTAC
Lens-Plasmid-I-F_spacer7	TTTTTGCATGTAAGGCTTATCCCACTTGCCTA
Lens-Plasmid-I-F_spacer8	TATGTACATGGCCGCAAGTGATTCAGCCTTTA
Lens-Plasmid-I-F_spacer9	TTGCAATAATTAATTTGTAACTGAATTGTAAA
Lens-Plasmid-I-F_spacer10	TAGCAACATCAGCATTTATAACTCTCCTAGCA
Lens-Plasmid-I-F_spacer11	TGGTGTTGCTGAGGCTAAACCCCCCGATGTTG
Lens-Plasmid-I-F_spacer12	TGTAAACAATCCTTTTAAACTGCCTAAAACAA
Lens-Plasmid-I-F_spacer13	ACATTCGGAACTTCGATTGTTCTTATATGGTG
Lens-Plasmid-I-F_spacer14	TTTTTGTTCCAGCTTCTAATTTCCTATACTCT
Lens-Plasmid-I-F_spacer15	TATCAGACTTAAACGAATCTCACTATAAAACA
Lens-Plasmid-I-F_spacer16	GGCGTATAATTATCTCGTATGTATTGCTCTAA
Lens-Plasmid-I-F_spacer17	AAAATTGTTTTTCTGCTCAAGAGATGGGGAAC
Lens-Plasmid-I-F_spacer18	CACTCGATGGGGTTTTCGGAGAATCATTCAGC
Lens-Plasmid-I-F_spacer19	ATTACCATTTTTTTAATCTGCTCAGATAATGG
Lens-Plasmid-I-F_spacer20	TTCCAGCTCTAATATTTTACACGCATCATATT
Lens-Plasmid-I-F_spacer21	CTGCGGGCTTGGAAATGATGAAGGCTGTTAAT
Lens-Plasmid-I-F_spacer22	TGTCTGCCGTGTCGCCGCCGCCAGAACCTAAC
Lens-Plasmid-I-F_spacer23	AATTGAACAGATAGTTGAAGAATCAGTAAAAG
Lens-Plasmid-I-F_spacer24	TTCTTAGTCCCTTTACACGCTGGGCATCTAAT
Lens-Plasmid-I-F_spacer25	TTGAGAGTTGCTCTTATGGCCTCTTTTGTAGA
Lens-Plasmid-I-F_spacer26	TAATTCATGAACGATAGGGTAGGTACTAGCAT
Lens-Plasmid-I-F_spacer27	TCATTTTGAACTGTAAATAAACCTTTCGTTAA
Lens-Plasmid-I-F_spacer28	ACTGTGGTGAGTATGGTGAGAAGTACGGAAGA
Lens-Plasmid-I-F_spacer29	ATGTGCACCTACACCGTGAATGTGCCGGTATT
Lens-Plasmid-I-F_spacer30	TCTGAGCTTGAGCAGCTTGAAAAACAAATACA
Lens-Plasmid-I-F_spacer31	AAAACGTGCTCCACCATTTAGTTGACGGGTCA
Lens-Plasmid-I-F_spacer32	GCTTGTGCCATGCGCTTAACTATTGCCCTTTC
Lens-Plasmid-I-F_spacer33	GATATGTGAAGAAGCAAAGCAAGTAATTGCTA
Lens-Plasmid-I-F_spacer34	TACTAGCCCTTAGCTATGACGAGCTCGACCAG
Lens-Plasmid-I-F_spacer35	GATTGAGATTTCAGTCGAATATATTTTACCTG
Lens-Plasmid-I-F_spacer36	TGCCCTGAACTTAGATTAATAATTACTCCATG
Lens-Plasmid-I-F_spacer37	GCTTGCACTTAGTAGGTAACGCTATCGTCAAT
Lens-Plasmid-I-F_spacer38	TATAAAATTTAATTCAGCGTCATATACCGGCG
Lens-Plasmid-I-F_spacer39	TCAGCAGCAAGACCCGGGGTCTGCAACTCAAG
Lens-Plasmid-I-F_spacer40	AAAGCCGCCGACATACGCCCTAAACTTGGTGT
Lens-Plasmid-I-F_spacer41	TATCTATTTAGATATAGCCTTCTTTCTGTAGA
Lens-Plasmid-I-F_spacer42	AGCAGTTCCAGCAGCATTTGATGGCTTATAAG
Lens-Plasmid-I-F_spacer43	ACAAGAGGCGCAACTAAACCTAACACAAATGT
Lens-Plasmid-I-F_spacer44	GGAATTTGTCGGCCGCATAGACCGCTTTTATC
Lens-Plasmid-I-F_spacer45	TTAACAGTTAATCTTTCAACATCAGATAAACT
Lens-Plasmid-I-F_spacer46	TTACCTCATGACTTGCTTTCTAACCTTTGCGC
Lens-Plasmid-I-F_spacer47	TGTCCGCCGTGTCACCGCCTCCGGAACCTAAC
Lens-Plasmid-I-F_spacer48	CAATTCGAACAAAACATAATCCTCAGGATTCT
Lens-Plasmid-I-F_spacer49	TGCTGGATTGTGCCCCAAAGCAAACAGAGACA
Lens-Plasmid-I-F_spacer50	AATACGTGGTTATGACCTCATCTAAAGACGTA
Lens-Plasmid-I-F_spacer51	ACATGAAGATAAAAAAACGGGCAAAAAGACCT
Lens-Plasmid-I-F_spacer52	AAATGCCGACAACGGCGCTTAAAAGGTCTTCT
Lens-Plasmid-I-F_spacer53	GCGATATTTTTAATCAAGAATTCGAAACATAT
Alcoy-I-F_spacer1	TATTAAATTACTAAATACAAGTCCTTTTGATC
Alcoy-I-F_spacer2	ACCTTATGTTATATTAAATAGTGTAAAGATTT
Alcoy-I-F_spacer3	TATCTATTTAGATATAGTCTTCTTTCTATATA
Alcoy-I-F_spacer4	TTAGCTTTGTGTACAAAGTGTGCTAGTGATTA
Alcoy-I-F_spacer5	TATAAGATGAAAAGTTATTGACAAAATGTACT
Alcoy-I-F_spacer6	TGTATTTGCTGTTAGTTGCCAGCCACCTGCTC
Alcoy-I-F_spacer7	TTTTGTTCCTAGCCCAGATCTAGGAATTATTA
Alcoy-I-F_spacer8	TTGGGAAATGTCTAATACAGTCACTTTTTATG
Alcoy-I-F_spacer9	CAGTAGACGGCACTAAATGCTATGGATATGCT
Alcoy-I-F_spacer10	AGTTTGCCGCTTAAAGATGCAAATGAAATGCT
Alcoy-I-F_spacer11	GTAACTTTCCGTTTACACCAGTTACTTCATAT
Alcoy-I-F_spacer12	TTTGTAATTGTCTCCACCATGCTTTTTTATCC
Alcoy-I-F_spacer13	AAAGACACTGCACCATCCCAAGGACAACCTCT
Alcoy-I-F_spacer14	AAACAACCAGCATATCGTTCTCATCAGCAACT
Alcoy-I-F_spacer15	AAGCGCAAGCGATCAAGGTCGTTGGTCTCAAA
Alcoy-I-F_spacer16	AACAGCGGGTGCGACATCAAATTTAATAATAA
Alcoy-I-F_spacer17	AACTACAGAAATCCGATTGGCTACAACATCAG
Alcoy-I-F_spacer18	ACTATCTGGTAGAAGGATCGCATTTAACTAAG
Alcoy-I-F_spacer19	CTTAGCGTATCTACCATTATAATACCTTTTCC
Alcoy-I-F_spacer20	TGTTTTTAAATCTTTATACTGTAAATTTTGCA
Alcoy-I-F_spacer21	AAGTTGTGTTTGCTGTAATGCAAATAACTTCA
Alcoy-I-F_spacer22	ATTAGCACCACTTGCCCCCGCAGTCGATGTAG
Alcoy-I-F_spacer23	TACAGATAACACTGAATATGAGGCTTACGGAT
Alcoy-I-F_spacer24	TGACGTTAACAATGAAATTAAAGTCAAAAGTG
Alcoy-I-F_spacer25	GTGCGACATAGGAGTAAAGTTAAAATCGCAAA
Alcoy-I-F_spacer26	ACTAAGTTCTATATATCCAAGTCCTTTGCATT
Alcoy-I-F_spacer27	AAAGATTGCACGTAAATTTAAATTGTTTTCTA
Alcoy-I-F_spacer28	AAAACACCAGGATTATGAATGTGTCTTTTTAA
Alcoy-I-F_spacer29	ATAATCTCTGCGAATTGCTTGAGCTAAATCTT
Alcoy-I-F_spacer30	ATAATTCTCAGTTTCAGTAAGTATACCATATC
Alcoy-I-F_spacer31	TGAAACACTTTCAAAAGTGGCTTCGTATTCTT
Alcoy-I-F_spacer32	TGCTTTGAGTCATATTGGAGAGCAAGCTGTTC
Alcoy-I-F_spacer33	AAATGCCTGCGCTATTTGAGCATTGCGCGCAG
Alcoy-I-F_spacer34	GTCCAGAAGATAGATTGCTCGTACTCAGCATC
Alcoy-I-F_spacer35	AAAACGCCATCAATTCAACACCATCACTAATG
Alcoy-I-F_spacer36	AATGTTCTTTTGAAAAAATTAATTAATAGTCA
Alcoy-I-F_spacer37	TGTATACTGCATAATGGGGGTATTATTGCACA
Alcoy-I-F_spacer38	TCAATCTGGGGTACTGACCGGCTCATATCATA
Alcoy-I-F_spacer39	AGCGTGGGGTAAACAAATATTTGATAGCTTAA
Alcoy-I-F_spacer40	TCTATATGCTCTCGCTTAATGTCTTTTAATGT
Alcoy-I-F_spacer41	TTTGAACGATCAAAGGCTCAATCTTGTTTCCC
Alcoy-I-F_spacer42	ATTCGTCCTTGGTAACGTAGAGTTAATCTATA
Alcoy-I-F_spacer43	CCAATTAATCACCCTACTAGTACAAATTTTATACT
Alcoy-I-F_spacer44	TTCTTAGCCCCTAACACTTGCATTTAAAATAT
Alcoy-I-F_spacer45	TAAAGTGATGATAGGTTCCCAACCATTGCGAG
Alcoy-I-F_spacer46	TTTTGGGGTAATTAGTGTGTGTTTGCAAATGC
Alcoy-I-F_spacer47	TAAACGCTGGATCTCTATCCTGTGTTTGATGT
Alcoy-I-F_spacer48	ATTCGAGGACAATAAATCCCAGTTTAACCCTT
Alcoy-I-F_spacer49	AAATACAATTGGTATGGTGTTTTGTAGCTAGA
Alcoy-I-F_spacer50	AGCAGATATCTCATCCCATTCATTATCTGATT
Alcoy-I-F_spacer51	CAGTACCCGCTACCAAACAAAGTGCCAAACCAT
Alcoy-I-F_spacer52	ATTTGGAGAAATGGATATCCCCATTTGGTGAC
Alcoy-I-F_spacer53	AAAACGAATCATTAATGGAATTGCGCATGAAA
Alcoy-I-F_spacer54	AAACCTAAAATAAGTATATACTGAATTTGAAT
Alcoy-I-F_spacer55	AGTGATTTAGATAATTCTCAGCTTCCTGTTTT
Alcoy-I-F_spacer56	TGTACTTATTTCATTTCCTGTAATATGTAATA
Paris-II-B_spacer1	GCTGTAACCATAAATGGTGCTGTTTCTGGCGCAATTAA
Paris-II-B_spacer2	CGGACGGTGAGCATTTCACACCAATTCCCAATTATG
Paris-II-B_spacer3	GAGCCATATGAGGAAATTGTGACAAGGTATAGGA
Paris-II-B_spacer4	ATTTTTTAGTAAAATGTCCGGGTCATGAAGTAA
Paris-II-B_spacer5	CTTCTATGGCGATGGCGTTACCCCAATCAATTCCTA
Paris-II-B_spacer6	TTCAAATGGCGGCACGTGAGTCACAAGAATTATTT
Paris-II-B_spacer7	AACTACTTTAGCAAGTACCGCTAAGGAGTATCGAA
Paris-II-B_spacer8	ACAAAATGCTCTAAACAACTACCTATCTGGAATAGC
Paris-II-B_spacer9	TCGAAACATAGGAAATGATGATATTGTCTAAGTATA
Paris-II-B_spacer10	GATGAAGCAGAAGGTAAGGCGCATAAATTAAGATT
Paris-II-B_spacer11	CACAAGGAAAAGGAAATGAAATCTGAAAAAAGAA
Paris-II-B_spacer12	GTTACTTAACCAATAAACCGCCATCCCGATGTTATAA
Paris-II-B_spacer13	CCCGCGCACGCGCGCGAAACTTTGGGTTATTGCT
Paris-II-B_spacer14	TATGAAAAACTGAGTGAAATGAACGTAACAATGTA
Paris-II-B_spacer15	TCAACACGGTCTCGGTATGTTGTTTCGACTTGGT
Paris-II-B_spacer16	TTCAAGTCTGGCGCGGGTTGTGGCGGGTTTTCAGG
Paris-II-B_spacer17	CTTTTAGTGTTGTGTCTAAAAAACAAACGTTTGTCA
Paris-II-B_spacer18	TTCTTATAATAACACGATCAAACTAGCTTGCAATAG
Paris-II-B_spacer19	TTTGATAAAAGCGGTCTATGCGGCCGACAAATTC
Paris-II-B_spacer20	CATTATGTTGAGGCATAAGGACGTTTCAGTTATGGA
Paris-II-B_spacer21	ACGCCTATCAATATGTGTTAAAAGGTAAAAT
Paris-II-B_spacer22	ATTACAAGGCGTTTTTAATAAATCCTTTGCGTCA
Paris-II-B_spacer23	TTCGAAGCGGAGGATCGGCGTTGGCCTAAAGTGA
Paris-II-B_spacer24	GCCAATAGCATTATTTGTTGAGCAATCAGGTTAG
Paris-II-B_spacer25	AGATTACCTAAGTCATATCAGAACGTTTATACAAA
Paris-II-B_spacer26	TCTAATAATTCGTGGCATCTGGTTTCTACATTCA
Paris-II-B_spacer27	GTAACATTTAATAATTTGCACTTATGTATTCTAT
Paris-II-B_spacer28	TTGAAAAAGAGATTGAGTTACGATTAACTGGTAG
Paris-II-B_spacer29	TAAACCTTCTAGTACAAAAGGCTCGCTTGTTATTG
Paris-II-B_spacer30	ATAGATGTTACAGTGTCTAGTGAACCAGTGCCTG
Paris-II-B_spacer31	CTTAATTCACACAGAGACACTAGGATTGTATTCGAA
Paris-II-B_spacer32	TTATAGCAAAAATTATAACCTTCAGGAGTAGTGA
Paris-II-B_spacer33	ATGTGCGCTAGAAGATTTAATCTTTTTATATCTA
130b-II-B_spacer1	GCTGTAACCATAAATGGTGCTGTTTCTGGCGCAATTAA
130b-II-B_spacer2	GTAAACCGCTTTCTTTATTACCAATCACAATGATTT
130b-II-B_spacer3	AACACCAATCCAACCAATCCATTAATAGTTCTTG
130b-II-B_spacer4	AGCACAACAATTCATCTTTAACGTTGAAGATTACA
130b-II-B_spacer5	TATTCACAGACTTAAAAAAAGGTACTGCGCCTTTA
130b-II-B_spacer6	TGTTTGACTTAATGGATTACTTCGACCCGTTGCA
130b-II-B_spacer7	GACGTTTACTCTATGGAAGAAATCAGGTTTAGGCA
130b-II-B_spacer8	TTATACTTAAGAGCATTACCTTGAATGTTTTGGAA
130b-II-B_spacer9	TTGATGGTCAATTTGAGTGTGATGGCTTTATCCT
130b-II-B_spacer10	TCTTATGCCGTCTAAATACTGTTGTGTTATATT
130b-II-B_spacer11	AGTTATGGCCTCGGCGTGAACCGTAACGAATGCCGTT
130b-II-B_spacer12	TCCATATGATGTAAATGTACCTGAAATTTACGAGGA
130b-II-B_spacer13	TGCAAACACTGTGCCAATAATAATTGTAAAGAA
130b-II-B_spacer14	CTGATAGTTGGGCTGCTAGTGGGGATGCTGCTGCGT
130b-II-B_spacer15	GATTCATTAAGAGAAGAAATACACTCGGTCTATTG
130b-II-B_spacer16	CAACTAATGATGAATTTGAACTTGTTGCACAAAG
130b-II-B_spacer17	CTTTCTAAAGTTTTTTGTTTGTCTCCTGCACTGCG
130b-II-B_spacer18	CATTATGTTGAGGCATAAGGACGTTTCAGTTA
130b-II-B_spacer19	ACGTTTCCGATCCCGCTACAGTAGATATAATTC
130b-II-B_spacer20	AAATAACTAGAGCTAGAATTAGGAATTATTGTT
130b-II-B_spacer21	AAAGCATGGAAACCAGATTTCATAACAATCTTACA
130b-II-B_spacer22	TTGCCAAGCTTAACAATATCGTCCTCTTTGAATAGC
130b-II-B_spacer23	AAGATAATCAAACGAGGAAATGAAATTATTACCGA
130b-II-B_spacer24	TTTGTTGGGGTGGTTGCTGCTGCTATAGGTAAAG
130b-II-B_spacer25	AGTATATACTGAATTTGAATCATGAACTACAACGCG
130b-II-B_spacer26	CTTTACTGGCGGAAATCCTAGAACCGCTTTAGCTTG
130b-II-B_spacer27	CGATACGCAAGCGTGGGAACAATCGCGTGCTACGAC
130b-II-B_spacer28	TTAATTGCGGGGGTTGGATTATATGGCAACCAAACA
130b-II-B_spacer29	ACCAAGATGCGCTCCCTGCAACCTATGATTTTA
130b-II-B_spacer30	CACCTATTTTTATTGTTATTGGTGGCAAACATTGA
130b-II-B_spacer31	AATAGCGAAACAGTGCTTTAGCAGCACCCGTATT
130b-II-B_spacer32	ATAAAATCAATATGGATTGCAGCTCTTATAGGT
130b-II-B_spacer33	TGTTTTTCAGTCAGGGAGCGCAAATTCATTTAATA
130b-II-B_spacer34	ACCTAGACTGGTCATGCATTGATGATAACTATGA
130b-II-B_spacer35	TTTAAACTAATATATAATATTTATAACTTTTAAT
130b-II-B_spacer36	CCGAAAGGATTAAATGCAATTGACGTGGTAGTTAT
130b-II-B_spacer37	CCTCATATTCCGCACCTAAAACACTAAGCAAAGCT
130b-II-B_spacer38	GCATTATGCGAACTGAAACGCTCGCCTTATCATTTT
130b-II-B_spacer39	GCCATCCCCTTTATAACATCGGGATGGCTGTTTAT
130b-II-B_spacer40	TATAGATATAGATGTGTTCAAGCCGGCACAAG
130b-II-B_spacer41	CTAATAATTTAAAATATGCGCAGCCGTTAGCTGA
130b-II-B_spacer42	TGAATCAATTTTCATATTTGTCTCCGCCACTAGCT
130b-II-B_spacer43	ATTCAAAGCGTCTCGCATTTTCGAGTAACCAACTG
130b-II-B_spacer44	TCCACATATACCAGCAGTACCAGCAGCATTTGA
130b-II-B_spacer45	GCCGAAGTCACCACATCTCAGGAACTTCAAAAAG
130b-II-B_spacer46	TAAAAAGTTAGGTTAAATTCCATTTCCTGCATT
130b-II-B_spacer47	GGAGAGTAAGCTTGCATTACATAAACGCCAAATGC
130b-II-B_spacer48	TAATGATTGGGTTGTTGATTGGCAGCCTTTATATGA
130b-II-B_spacer49	TGGGAACAAAAGGATTAGTGCTAGCTAACACTGTA
130b-II-B_spacer50	AATTTAAGAAAGACGTAAGAAACATTAAGAGAA
130b-II-B_spacer51	GGTTGTATAGTGTGTGTAATCATTCTAACCAGCTCC
130b-II-B_spacer52	AATTGTTCTATAGCACATATCGCCTTTATAATTCCA
130b-II-B_spacer53	TTATCTGTGGTCAACCTTACCCAGTTGTTGCTGTTG
130b-II-B_spacer54	CATAGTAATGAAAATGATACAGTGTTAGACTTCT
130b-II-B_spacer55	CCGTTCACTTAAAAGAAAATATTTTTTATTTCTTG
130b-II-B_spacer56	GTTATGTCAAAGCGTGTATTACCTGATTTTGCTGAA
130b-II-B_spacer57	AATTATTCTTCTTCTATATATTGCGCTATTGTCTC
Murcia-2001-ST1358-II-B_spacer1	AGTCACACAAATTAATTCAAATGCTATGTGCA
Murcia-2001-ST1358-II-B_spacer2	ATCGTTAGAAACGCTAGAGGCGGCAATCAATACCA
Murcia-2001-ST1358-II-B_spacer3	GGCAAAACCAAAGAGGTATGATTCATGACTGTATA
Murcia-2001-ST1358-II-B_spacer4	ATGTCAAAGAGATGCCCAATAGCGTTAACTTAAC
Murcia-2001-ST1358-II-B_spacer5	AAAAACTGGTTTGATAGATCACGTTAATCGTTTTTC
Murcia-2001-ST1358-II-B_spacer6	TCTTTGCGCTTCATAGCAGTATCAGCAAGCAAGTT
Murcia-2001-ST1358-II-B_spacer7	CCGGAGGCGTTTCAGGAAACGTCACAGGTTATACTTA
Murcia-2001-ST1358-II-B_spacer8	ATGTGCTAATATGTTCAGTGGCAGCGATATCTACATA
Murcia-2001-ST1358-II-B_spacer9	GGTGTGTAAGCGACATCGAATAACACTTCAGTAGCAAT
Murcia-2001-ST1358-II-B_spacer10	TGTATTGCTAACAGGCAATCCGAATCCGTTATAGC
Murcia-2001-ST1358-II-B_spacer11	GGTTTAACTGTTGCAAATAGTGGAACTGCGACTAA
Murcia-2001-ST1358-II-B_spacer12	GATCAGGTTAAAGGATATATTTAAATGGAAATCAC
Murcia-2001-ST1358-II-B_spacer13	GTGGCGTGGTGATTAATGCGTCACCGTAGCCTGC
Murcia-2001-ST1358-II-B_spacer14	TTGTTGGTAGATTGACATCAATTTGTAAGTTAGA
Murcia-2001-ST1358-II-B_spacer15	CAAAGCAGAACAATTAAATCAAAGACGGATCTTGA
Murcia-2001-ST1358-II-B_spacer16	GCCGACGGAGGTTGATTCGGACGCTTTGCAAT
Murcia-2001-ST1358-II-B_spacer17	TTGTTGGTAGATTGACATCAATTTGTAAGTTAGA
Murcia-2001-ST1358-II-B_spacer18	GGCAGCTAATTCCGAGTATAACCCTAAATATTGTG
Murcia-2001-ST1358-II-B_spacer19	TTAGGCGCGGGAGTAGATACTTCTATTACAATAAACG
Murcia-2001-ST1358-II-B_spacer20	TTGATAAATTAATGTCAGGTTATGAGCCATCGAA
Murcia-2001-ST1358-II-B_spacer21	CTTTATCAAGGTGGTAATTGATTGAGGTTTTTA
Murcia-2001-ST1358-II-B_spacer22	TTATAATACTTGTCCACGTTGTGAACTTACTATTG
Murcia-2001-ST1358-II-B_spacer23	CAACCCTATTAAATTACTAAAAACTAGCCCTTTA
Murcia-2001-ST1358-II-B_spacer24	CTATGATCCTAACCTGGGTAGAGAAGTCACTAGT
Murcia-2001-ST1358-II-B_spacer25	GCTTAGAACTAGATGCAAAGCGTAAGCTTATTGGA
Murcia-2001-ST1358-II-B_spacer26	GTTGGACTTGTGTACAGATTGACTTTAGCCAGTTAG
Murcia-2001-ST1358-II-B_spacer27	ACTGAAACGATGACCTTGGAGCAATATCTAAAAT
Murcia-2001-ST1358-II-B_spacer28	TAAGACGTTTATTCAGAATGAACGGCAATATCAAA
Murcia-2001-ST1358-II-B_spacer29	AAAGAATATTATGAAATTACTAAAAAACGAATAG
Murcia-2001-ST1358-II-B_spacer30	GTTACAATACCCGACTTTCATTTATCACCTGTATTTCAAA
Murcia-2001-ST1358-II-B_spacer31	GGTATTTCAATCATTTTAGTGGATTTGATTTTTA
Murcia-2001-ST1358-II-B_spacer32	ACCGTCCACGCTGTCTTGCGTGAATCGACACTCCA
Murcia-2001-ST1358-II-B_spacer33	ACGGTTAATCGTATCCGTTCGCCAGCCGCTAAAGT
Murcia-2001-ST1358-II-B_spacer34	TTTGGGATAGGAAAGCTACAAAAAATTATAGAAA
Murcia-2001-ST1358-II-B_spacer35	GATTAATGTTGGGTTAGCCGTAACTAATATTTTAG
Murcia-2001-ST1358-II-B_spacer36	CGTCAGATACCGCAAGGAATCGCTCCTCGACATTCA
Murcia-2001-ST367-II-B_spacer1	GCTGTAACCATAAATGGTGCTGTTTCTGGCGCAATTAA
Murcia-2001-ST367-II-B_spacer2	GTTGAACACTATGGTGCTCAGTACGGTGTAGGTGT
Murcia-2001-ST367-II-B_spacer3	TCTTTCGATTTCTCCAAAAGAGGATCGAATACATGA
Murcia-2001-ST367-II-B_spacer4	TTTTTGTGAGAGAAATGAAAAGATGATTTAACAG
Murcia-2001-ST367-II-B_spacer5	TTCTTTGCTCATCCCAGTCATCAGGAAATTTAA
Murcia-2001-ST367-II-B_spacer6	TTGGCTTTTTTAATAAGCTCATTCACTTTGGAAGC
Murcia-2001-ST367-II-B_spacer7	AACAAATGAGGCATATCATGCGATATTACAAAACG
Murcia-2001-ST367-II-B_spacer8	GATACTATAATGTATATTTAAATGGTAAGTCAAT
Murcia-2001-ST367-II-B_spacer9	CGTACTTAATGGTGAATCAAAATGAAAATAATCA
Murcia-2001-ST367-II-B_spacer10	GCAGATGAAATAGGCACTTTCTTGGTTGGCTACAA
Murcia-2001-ST367-II-B_spacer11	AATGATGCTAGTACATACCCTATTGTTCATGAGTT
Murcia-2001-ST367-II-B_spacer12	CGGTAAGGTTCTTGGGATTATGTATAGAACTTTAGA
Murcia-2001-ST367-II-B_spacer13	TATAGTATTTGACGGCTTTCCTCCAGGTTTTGAC
Murcia-2001-ST367-II-B_spacer14	AGTTCACTTTGCCTGTAAACTGTGCCCCTATCCCA
Murcia-2001-ST367-II-B_spacer15	TGTATCGATATGAAACTCATGGATTTGTGCGAGAC

## Sheet: Table S1b - Lp-acquired-spacers
Table S1b. List of acquired spacers during axenic passage under priming conditions
Acquired Spacer	Sequence (5' to 3')	Match to pMMB207_Toronto-2005_I-C-sp1	PAM on the plasmid
Expr1_Toronto-2005_Topo_AS-1	CTGCTAATTGGTAATACCATGAAAAATACCATGC	Forward strand; Perfect match	GAA
Expr1_Toronto-2005_Topo_AS-2	ATCACCGCCTGCACGCCCTTGGGGCGCACCTCAG	Forward strand; Perfect match	GAA
Expr1_Toronto-2005_Topo_AS-3	AAGGAGGTCGAATTTGCCCTGCCGGTCGAGCTGA	Forward strand; Perfect match	GAA
Expr1_Toronto-2005_Topo_AS-4	CTGGAACCCAAGTGGGAGGCCGTCACCGCTGATGC	Forward strand; 1 SNP	GAA
Expr1_Toronto-2005_Topo_AS-5	ATTGCCATACGTAATTCCGGATGAGCATTCATCAG	Reverse strand; Perfect match	GAA
Expr1_Toronto-2005_Topo_AS-6	TCGGTGACTGATATGAAAGACCAAAAGGACAAG	Forward strand; Perfect match	GAA
Expr1_Toronto-2005_Topo_AS-7	CTGGAACCCAAGTGGGAGGCCGTCACCGCTGATG	Forward strand; 1 SNP	GAA
Expr1_Toronto-2005_Topo_AS-8	ATCACCGCCTGCACGCCCTTGGGGCGCACCTCAGC	Forward strand; Perfect match	GAA
Expr1_Toronto-2005_Topo_AS-9	CCTGCTAATTGGTAATACCATGAAAAATACCATG	Forward strand; Perfect match	AAA
Expr1_Toronto-2005_Topo_AS-10	GTGACAGTTAGTACGGGAGTGACGGGCACTGGCTG	Reverse strand; Perfect match	GAA
Expr1_Toronto-2005_Topo_AS-11	ATACAGGTCGGCAGCATCCCAGTAGTCGGCGGGCC	Reverse strand; Perfect match	GAA
Expr1_Toronto-2005_Topo_AS-12	TTAGATAATCATGGATGGATTTTTCCAACACCCCG	Reverse strand; Perfect match	GAA
Expr1_Toronto-2005_Topo_AS-13	CTGCTAATTGGTAATACCATGAAAAATACCATGCT	Forward strand; Perfect match	GAA
Expr1_Toronto-2005_Topo_AS-14	GCCGTAAGGTGATAAATCGCCATGCTGCCTCGCTG	Reverse strand; Perfect match	GAA
Expr2_Toronto-2005_Topo_AS-15 *	CTGGAACCCAAGTGGGAGGCCGTCACCGCTGATG	Forward strand; Perfect match	GAA
Expr2_Toronto-2005_Topo_AS-16	GGGCGGTGCGCTCTCCGAGGGCCATTGCATGGAG	Forward strand; Perfect match	GAA
Expr2_Toronto-2005_Topo_AS-17	ACCGGCGCGGGTGGTGTGCTTGTCCTTGCGGTTGG	Reverse strand; Perfect match	TAT
Expr2_Toronto-2005_Topo_AS-18	ATCGCTCTGGAGTGAATACCACGACGATTTCCGG	Forward strand; Perfect match	GAA
Expr2_Toronto-2005_Topo_AS-19	GCCCAGCACCTGACCGGTGCCGAGCGCCTGCCGT	Forward strand; Perfect match	GAA
Expr2_Toronto-2005_Topo_AS-20	AGGAGCTAAGGAAGCTAAAATGGAGAAAAAAATC	Forward strand; Perfect match	GAA
Expr1_Toronto-2005_Adapted-1_AS-minus1	AAGCGGTACAACGGCAAGACCCCGGAGAAGGGCG	Forward strand; Perfect match	GAA
Expr1_Toronto-2005_Adapted-2_AS-minus1	ACCAACCGCAAGGACAAGCACACCACCCGCGCCG	Forward strand; Perfect match	GAA
Expr1_Toronto-2005_Adapted-2_AS-minus2	GGTGATGACCTCAGCAAGTGCGACTTTATCGCCGC	Forward strand; 1 SNP	GAA
* same as Expr1_Toronto-2005_Topo_AS-7, but independent acquisition
