# Supplementary material for: Active and adaptive Legionella CRISPR‐Cas reveals a recurrent challenge to the pathogen
Source: Cell Microbiol. 2016 Mar 31;18(10):1319–38. doi: 10.1111/cmi.12586 (PMC5071653; doi:10.1111/cmi.12586)
Supplement: Supplementary file 1 — Supporting info item [file CMI-18-1319-s001.zip › Table-S5.xlsx]

## Sheet: Primers in the study
Table S5. Primers used in this study.
Index	Oligo	Sequence (5' to 3')	Note	Figure
1	Control-insert_For	cTTCgagttagcataggttggctaggtttcatctttccgGAActgca	Insert into pMMB207 vector, ApaI end	Fig. 2
2	Control-insert_Rev	gTTCcggaaagatgaaacctagccaacctatgctaactcGAAgggcc	Insert into pMMB207 vector, PstI end	Fig. 2
3	Toronto-2005_I-C_spacer1_For	cTTCttaagtctataggttggctaggtttcatctttccgGAActgca	Insert into pMMB207 vector, ApaI end	Fig. 2
4	Toronto-2005_I-C_spacer1_Rev	gTTCcggaaagatgaaacctagccaacctatagacttaaGAAgggcc	Insert into pMMB207 vector, PstI end	Fig. 2
5	Toronto-2000_I-C_spacerT1_For	cTTCgtctgatatatgttcttttatttcaaaataggtGAActgca	Insert into pMMB207 vector, ApaI end	Fig. 2
6	Toronto-2000_I-C_spacerT1_Rev	gTTCacctattttgaaataaaagaacatatatcagacGAAgggcc	Insert into pMMB207 vector, PstI end	Fig. 2
7	Mississauga-2006_I-C_spacerM1_For	cTTCtaccattttcaatcaataatttaattaaaacacataGAActgca	Insert into pMMB207 vector, ApaI end	Fig. 2
8	Mississauga-2006_I-C_spacerM1_Rev	gTTCtatgtgttttaattaaattattgattgaaaatggtaGAAgggcc	Insert into pMMB207 vector, PstI end	Fig. 2
9	London2007-spacerL1_For	cTTCggtactaaatctggtgctgtataaactgcctttccaGAActgca	Insert into pMMB207 vector, ApaI end	Fig. 2
10	London2007-spacerL1_Rev	gTTCtggaaaggcagtttatacagcaccagatttagtaccGAAgggcc	Insert into pMMB207 vector, PstI end	Fig. 2
11	Toronto-2005-cas3KO_UpF_NotI	atggcggccgcACTTCGCAAACTGCCAGAAT	upstream part for cas3KO in Toronto-2005	Fig. 2
12	Toronto-2005-cas3KO_UpR	ttaggcataaaagacctcttcttaaaaCACAAGATTAACCTAACGATTGTTG	upstream part for cas3KO in Toronto-2006	Fig. 2
13	Toronto-2005-cas3KO_dsF	CAACAATCGTTAGGTTAATCTTGTGttttaagaagaggtcttttatgcctaa	downstream part for cas3KO in Toronto-2005	Fig. 2
14	Toronto-2005-cas3KO_dsR_SalI	atggtcgacCCCTAATCGGTACCCAAGGT	downstream part for cas3KO in Toronto-2005	Fig. 2
15	Toronto-2005-Leader_seqF	CGCGACAGTATGATTATAGC	Amplify the start of CRISPR array	Fig. 3
16	Toronto-2005-spacer1_seqR	CTATCACCGCGAGATGGTTT	Amplify the start of CRISPR array	Fig. 3
17	Toronto-2005_I-C-spacer20_PstI-For	gGTTCGATTGCAGCAAGCGGTTACTTCAATGCTTTCATGGTctgca	PAM-less, to insert downstream of pGFP	Fig. 3
18	Toronto-2005_I-C-spacer20_PstI-Rev	gACCATGAAAGCATTGAAGTAACCGCTTGCTGCAATCGAACctgca	PAM-less, to insert downstream of pGFP	Fig. 3
19	LME-1_Toronto-2005-I-C-spacer6_For	cTGGacctttgccaagagcaacgttcaccatgaaagcattGAActgca	Insert into pMMB207 vector, ApaI end	Fig. 4
20	LME-1_Toronto-2005-I-C-spacer6_Rev	gTTCaatgctttcatggtgaacgttgctcttggcaaaggtCCAgggcc	Insert into pMMB207 vector, PstI end	Fig. 4
21	LME-1_Toronto-2005-I-C-spacer7_For	cTTCccatgtgccattgctattgatgtaatcaacgatgctGTTctgca	Insert into pMMB207 vector, ApaI end	Fig. 4
22	LME-1_Toronto-2005-I-C-spacer7_Rev	gAACagcatcgttgattacatcaatagcaatggcacatggGAAgggcc	Insert into pMMB207 vector, PstI end	Fig. 4
23	LME-1_Toronto-2005-I-C-spacer8_For	cTTCatcgcaatgatgttggcagcagttaaagggacagCAActgca	Insert into pMMB207 vector, ApaI end	Fig. 4
24	LME-1_Toronto-2005-I-C-spacer8_Rev	gTTGctgtccctttaactgctgccaacatcattgcgatGAAgggcc	Insert into pMMB207 vector, PstI end	Fig. 4
25	LME-1_Mississauga-2006-I-F-spacer12_For	cGCAtcgatgatgacagttctttttccacggttagcGGActgca	Insert into pMMB207 vector, ApaI end	Fig. 4
26	LME-1_Mississauga-2006-I-F-spacer12_Rev	gTCCgctaaccgtggaaaaagaactgtcatcatcgaTGCgggcc	Insert into pMMB207 vector, PstI end	Fig. 4
27	LME-1_Mississauga-2006-I-F-spacer74_For	cAACttaactgtattctgcacgttacttggcacattGGTctgca	Insert into pMMB207 vector, ApaI end	Fig. 4
28	LME-1_Mississauga-2006-I-F-spacer74_Rev	gACCaatgtgccaagtaacgtgcagaatacagttaaGTTgggcc	Insert into pMMB207 vector, PstI end	Fig. 4
29	LME-1_Murcia-ST1358-II-B-spacer4_For	cTTAatgtcaaagagatgcccaatagcgttaacttaacAGGctgca	Insert into pMMB207 vector, ApaI end	Fig. 4
30	LME-1_Murcia-ST1358-II-B-spacer4_Rev	gCCTgttaagttaacgctattgggcatctctttgacatTAAgggcc	Insert into pMMB207 vector, PstI end	Fig. 4
31	LME-1_CRISPR-control fragment_For	cagggcccTCAGGAGAAACCAGCGTTAAA	Insert into pMMB207 vector, ApaI end	Fig. 4
32	LME-1_CRISPR-control fragment_Rev	atgctgcagGCAAACGTTCCTTCACCTCT	Insert into pMMB207 vector, PstI end	Fig. 4
33	LME-1_CRISPR-target fragment_For	cagggcccTGGGAGTCTCTCAGGAAGGA	Insert into pMMB207 vector, ApaI end	Fig. 4
34	LME-1_CRISPR-target fragment_Rev	atgctgcagCACATCCCAAAAACCATTCC	Insert into pMMB207 vector, PstI end	Fig. 4
35	Murcia-4983-LME-1_chrF	AAACGTGATAGGGCCACCTC	qPCR primers for LME-1 in Murcia-4983	Fig. 5
36	Murcia-4983-LME-1_lmeR	GCATAAAGCGTTCGTCTTTAGAA	qPCR primers for LME-1 in Murcia-4983	Fig. 5
37	Murcia-4983-LME-1_lmeF	TTTAAAAATGAGGATCACGAGGT	qPCR primers for LME-1 in Murcia-4983	Fig. 5
38	Murcia-4983-LME-1_chrR	TCATAAGTGCAGCTCCAACG	qPCR primers for LME-1 in Murcia-4983	Fig. 5
39	LME-1-GentR_upF_SacI	atggagctcCCGTGGTGCATCAACAATAA	upstream part for GentR insertion in LME-1	Fig. 6
40	LME-1-GentR_upR_BamHI	CCTGAACTTATTATCTTTGGTCGggatccGTATAAGGCAAGGCTCAGTCAT	upstream part for GentR insertion in LME-1	Fig. 6
41	LME-1-GentR_dsF_BamHI	ATGACTGAGCCTTGCCTTATACggatccCGACCAAAGATAATAAGTTCAGG	downstream part for GentR insertion in LME-1	Fig. 6
42	LME-1-GentR_dsR_SalI	atggtcgacTGCATCGAATCGAGAAGACA	downstream part for GentR insertion in LME-1	Fig. 6
43	Toronto-2005_lpg1151_For	TATGTGCATCACGACGGAAT	sequence specific in Toronto-2005	Fig. 6
44	Toronto-2005_lpg1151_Rev	CATGACCATTGATGGAGTCG	sequence specific in Toronto-2005	Fig. 6
45	Murcia-4983_lpg2464_For	GGGATTGCGTGAGGAGTTTA	sequence specific in Murcia-4983	Fig. 6
46	Murcia-4983_lpg2464_Rev	CAAAGCTTCGTGGCTTTTTC	sequence specific in Murcia-4983	Fig. 6
47	Toronto-2005-LME-1_chrF	TGCCAGGGTAGGTAGCTTTG	Toronto-2005 specific sequence flanking att	Fig. 6
48	Toronto-2005-LME-1_chrR	TGAGTTGTTGATCCGGAATG	Toronto-2005 specific sequence flanking att	Fig. 6
49	pLens-IF-spacer50_For	cCCaatacgtggttatgacctcatctaaagacgtaTTctgca	Insert into pMMB207 vector, ApaI end	Fig. 7
50	pLens-IF-spacer50_Rev	gAAtacgtctttagatgaggtcataaccacgtattGGgggcc	Insert into pMMB207 vector, PstI end	Fig. 7
51	pLens-IF-spacer50-4983_For	cTCaatacgtggttatgacgtcctctaaagatgtaTTctgca	Insert into pMMB207 vector, ApaI end	Fig. 7
52	pLens-IF-spacer50-4983_Rev	gAAtacatctttagaggacgtcataaccacgtattGAgggcc	Insert into pMMB207 vector, PstI end	Fig. 7
53	cLens-IF-spacer23_For	cCCtgattggtttctttttcttgactgttctttgaTTctgca	Insert into pMMB207 vector, ApaI end	Fig. 7
54	cLens-IF-spacer23_Rev	gAAtcaaagaacagtcaagaaaaagaaaccaatcaGGgggcc	Insert into pMMB207 vector, PstI end	Fig. 7
55	cLens-IF-spacer23-RC1_For	cCCtgattagtttctttttcttgactgttctttgaTTctgca	Insert into pMMB207 vector, ApaI end	Fig. 7
56	cLens-IF-spacer23-RC1_Rev	gAAtcaaagaacagtcaagaaaaagaaactaatcaGGgggcc	Insert into pMMB207 vector, PstI end	Fig. 7
57	cLens-IF-spacer23-4983_For	cCCatattggtttctttttcttgactgttctttgaTTctgca	Insert into pMMB207 vector, ApaI end	Fig. 7
58	cLens-IF-spacer23-4983_Rev	gAAtcaaagaacagtcaagaaaaagaaaccaatatGGgggcc	Insert into pMMB207 vector, PstI end	Fig. 7
59	pLens-IF-spacer8_For	cCCtatgtacatggccgcaagtgattcagcctttaATctgca	Insert into pMMB207 vector, ApaI end	Fig. 7
60	pLens-IF-spacer8_Rev	gATtaaaggctgaatcacttgcggccatgtacataGGgggcc	Insert into pMMB207 vector, PstI end	Fig. 7
61	pLens-IF-spacer8-RC1_For	cCCtatgtatatggccgcaagtgattcagcctttaATctgca	Insert into pMMB207 vector, ApaI end	Fig. 7
62	pLens-IF-spacer8-RC1_Rev	gATtaaaggctgaatcacttgcggccatatacataGGgggcc	Insert into pMMB207 vector, PstI end	Fig. 7
63	pLens-IF-spacer8-4983_For	cCCcatgtacatggccgcaagtgattcagcctttaATctgca	Insert into pMMB207 vector, ApaI end	Fig. 7
64	pLens-IF-spacer8-4983_Rev	gATtaaaggctgaatcacttgcggccatgtacatgGGgggcc	Insert into pMMB207 vector, ApaI end	Fig. 7
65	Toronto-2005_I-C_spacer15_For	cTTCtaatacattaataatcttggcaggggcttttagcgaGAActgca	Insert into pMMB207 vector, ApaI end	Fig. S3
66	Toronto-2005_I-C_spacer15_Rev	gTTCtcgctaaaagcccctgccaagattattaatgtattaGAAgggcc	Insert into pMMB207 vector, PstI end	Fig. S3
67	Toronto-2005_I-C_spacer29_For	cTTCtcacaccactcaccactatttatatatgatttacGAActgca	Insert into pMMB207 vector, ApaI end	Fig. S3
68	Toronto-2005_I-C_spacer29_Rev	gTTCgtaaatcatatataaatagtggtgagtggtgtgaGAAgggcc	Insert into pMMB207 vector, PstI end	Fig. S3
69	Toronto-2005_I-C_spacer43_For	cTTCaggaatagcaattgtgtcaaatagaaaagtagacgGAActgca	Insert into pMMB207 vector, ApaI end	Fig. S3
70	Toronto-2005_I-C_spacer43_Rev	gTTCcgtctacttttctatttgacacaattgctattcctGAAgggcc	Insert into pMMB207 vector, PstI end	Fig. S3
71	16S-rDNA_qPCR_For	CTAAGGAGACTGCCGGTGAC	internal control for qPCR on CRISPR-Cas	Fig. S3
72	16S-rDNA_qPCR_Rev	CGTAAGGGCCATGATGACTT	internal control for qPCR on CRISPR-Cas	Fig. S3
73	Toronto-2005_I-C-cas3_qPCR_For	GTTGGTTAATGCGCCAACTT	detect mRNA of CRISPR-Cas gene	Fig. S3
74	Toronto-2005_I-C-cas3_qPCR_Rev	GGCATAAATGCCTGGGTAGA	detect mRNA of CRISPR-Cas gene	Fig. S3
75	Toronto-2005_I-C-cas2_qPCR_For	AACAACTTCTGGTGGGCAGA	detect mRNA of CRISPR-Cas gene	Fig. S3
76	Toronto-2005_I-C-cas2_qPCR_Rev	ACCGATCAGGTTCAACTTCG	detect mRNA of CRISPR-Cas gene	Fig. S3
77	Toronto-2005_I-C-spacer1_qPCR_For	GGTTGGCTAGGTTTCATCTTTC	detect pre-crRNA containing the sapcer	Fig. S3
78	Toronto-2005_I-C-spacer1_qPCR_Rev	CTATCACCGCGAGATGGTTT	detect pre-crRNA containing the sapcer	Fig. S3
79	Toronto-2005_I-C-spacer43_qPCR_For	TGGTGATTAGGTCGTCAATGC	detect pre-crRNA containing the sapcer	Fig. S3
80	Toronto-2005_I-C-spacer43_qPCR_Rev	CGCGACCGTCTACTTTTCTA	detect pre-crRNA containing the sapcer	Fig. S3
